# Supplementary material for: Uwhangchungsimwon Inhibits Oxygen Glucose Deprivation/Re-Oxygenation-Induced Cell Death through Neuronal VEGF and IGF-1 Receptor Signaling and Synaptic Remodeling in Cortical Neurons
Source: Antioxidants (Basel). 2022 Jul 18;11(7):1388. doi: 10.3390/antiox11071388 (PMC9311511; doi:10.3390/antiox11071388)
Supplement: Supplementary file 1 [file antioxidants-11-01388-s001.zip]

Archive with 3 entries (3 files):
- Supplementary materials.pdf
- Video_S1.wmv
- Video_S2.wmv
